# Supplementary material for: Changes in Disposition of Ezetimibe and Its Active Metabolites Induced by Impaired Hepatic Function: The Influence of Enzyme and Transporter Activities
Source: Pharmaceutics. 2022 Dec 8;14(12):2743. doi: 10.3390/pharmaceutics14122743 (PMC9785202; doi:10.3390/pharmaceutics14122743)
Supplement: Supplementary file 1 [file pharmaceutics-14-02743-s001.zip]

Archive with 1 entries (1 files):
- pharmaceutics-2049808-supplementary.pdf
